# Supplementary material for: Excessive aggregation of fine particles may play a crucial role in adolescent spontaneous pneumothorax pathogenesis
Source: PeerJ. 2023 Nov 29;11:e16484. doi: 10.7717/peerj.16484 (PMC10693242; doi:10.7717/peerj.16484)
Supplement: Data S1 [file peerj-11-16484-s001.zip]

Archive with 10 entries (10 files):
- Alveolar macrophages data.xlsx
- Figure1.docx
- Figure2.docx
- Figure3 and 4.docx
- MCP-1 data (ELISA).xls
- MCP-1 immunohistochemistry analysis.xlsx
- MMP-9 data (ELISA).xls
- MMP-9 immunohistochemistry analysis.xlsx
- Pathological characteristic data.xlsx
- Pulmonary elastic fibers data.xlsx
