# Supplementary material for: Excessive aggregation of fine particles may play a crucial role in adolescent spontaneous pneumothorax pathogenesis
Source: PeerJ. 2023 Nov 29;11:e16484. doi: 10.7717/peerj.16484 (PMC10693242; doi:10.7717/peerj.16484)
Supplement: Data S1 [file peerj-11-16484-s001.zip › Alveolar macrophages data.xlsx]

## Sheet: Sheet1
B group	Number of macrophages	Total number of cells	Macrophage percentage%	S group	Number of macrophages	Total number of cells	Macrophage percentage%	N group	Number of macrophages	Total number of cells	Macrophage percentage%
B-1	65	598	10.87	S-1	47.2	565	8.382	N-1	55	705	7.518
B-2	85	773	11	S-2	69.8	719.4	10.048	N-2	66	728.6	9.518
B-3	80	697	11.48	S-3	38.6	726.2	5.396	N-3	66.4	682.6	9.8
B-4	55	527	10.44	S-4	55.2	710.8	8.128	N-4	41	747.2	5.666
B-5	37	978	3.78	S-5	28.6	902.2	3.202	N-5	65.6	818.2	8.17
B-6	65	698	9.31	S-6	40.8	590.8	7.04	N-6	37.4	515	7.042
B-7	82	945	8.68	S-7	75	604.4	14.014	N-7	60.2	755.4	8.148
B-8	31	689	4.5	S-8	37.4	705.4	5.504	N-8	48.8	713.8	6.822
B-9	69	719	9.6	S-9	57	439	14.332	N-9	63.2	800.8	7.686
B-10	65	783	8.3	S-10	31.6	658.4	4.984	N-10	52.6	664.4	7.848
B-11	53	437	12.13	S-11	56.8	615	9.828	N-11	66.2	741	8.948
B-12	69	572	12.06	S-12	53.6	735.2	7.428	N-12	18.6	536	3.56
B-13	68	483	14.08	S-13	34.2	567.8	5.952	N-13	43.6	820.2	5.32
B-14	66	477	13.84	S-14	44.6	747.4	6.166	N-14	45.4	681.2	6.474
B-15	59	332	17.77	S-15	33.6	787	4.334	N-15	50	532.6	9.6
B-16	54	438	12.33	S-16	49	734.2	6.676	N-16	14.4	438.8	3.232
B-17	83	762	10.89	S-17	49	575.8	8.486	N-17	29.4	672.2	4.218
B-18	54	506	10.67	S-18	56.8	601	9.332	N-18	28.2	672.4	4.258
B-19	79	630	12.54	S-19	43.4	690.6	7.18	N-19	59	723.6	8.166
B-20	44	683	6.44	S-20	26.2	765.2	3.536	N-20	39.8	512.2	7.254
B-21	55	589	9.34	S-21	36.6	698.8	5.442	N-21	14	695.4	2.01
B-22	86	661	13.01	S-22	20.4	635.4	3.206	N-22	20.4	648.4	2.972
B-23	67	636	10.53	S-23	59.6	795.6	7.448	N-23	34.4	748.2	4.668
B-24	23	149	15.44	S-24	18.6	332.2	5.524	N-24	13.6	392.2	3.934
B-25	22	266	8.27	S-25	9.4	245.4	3.936	N-25	12	355.6	3.714
B-26	21	264	7.95	S-26	22.8	298.6	7.822	N-26	15.4	474.4	3.276
B-27	16	338	4.73	S-27	22.6	316.2	7.078	N-27	40.8	634.4	6.148
B-28	22	277	7.94	S-28	29	366.6	8.678	N-28	33.4	825.2	4.084
B-29	15	297	5.05	S-29	32.2	455	7.148	N-29	31.8	540.8	5.95
B-30	18	323	5.57	S-30	22	257.8	8.758	N-30	12.6	580.4	2.208
