# Supplementary material for: Excessive aggregation of fine particles may play a crucial role in adolescent spontaneous pneumothorax pathogenesis
Source: PeerJ. 2023 Nov 29;11:e16484. doi: 10.7717/peerj.16484 (PMC10693242; doi:10.7717/peerj.16484)
Supplement: Data S1 [file peerj-11-16484-s001.zip › MCP-1 data (ELISA).xls]

## Sheet: MCP-1
N group	MCP-1 content(pg/ml)	S group	MCP-1 content(pg/ml)	B group	MCP-1 content(pg/ml)
N-1	298.343	1-S	564.226	1-B	1497.89
N-2	282.484	2-S	321.743	2-B	516.075
N-3	742.442	3-S	538.209	3-B	918.684
N-4	341.773	4-S	383.154	4-B	1346.24
N-5	195.834	5-S	214.674	5-B	634.171
N-6	300.484	6-S	240.254	6-B	638.209
N-7	228.159	7-S	225.021	7-B	646.928
N-8	450.654	8-S	672.478	8-B	1090.21
N-9	342.25	9-S	830.721	9-B	1125.83
N-10	640.327	10-S	317.472	10-B	765.828
N-11	963.259	11-S	325.165	11-B	801.609
N-12	575.834	12-S	111.208	12-B	905.095
N-13	764.829	13-S	337.796	13-B	1750.14
N-14	1021.16	14-S	536.217	14-B	1624.74
N-15	718.099	S-15	425.616	15-B	1911.14
N-16	819.278	S-16	835.008	16-B	1463.46
N-17	691.541	S-17	374.265	17-B	799.194
N-18	530.622	S-18	725.134	18-B	1681.05
N-19	892.596	S-19	815.702	19-B	1335.77
N-20	776.41	S-20	701.632	20-B	1093.71
N-21	692.484	S-21	655.44	21-B	830.44
N-22	209.472	S-22	386.375	22-B	648.684
N-23	966.367	S-23	813.526	23-B	1039.1
N-24	122.852	24-S	789.055	24-B	964.885
N-25	173.423	25-S	710.423	25-B	1074.98
N-26	432.175	26-S	971.034	26-B	1930.65
N-27	910.091	27-S	1035.2	27-B	2094.75
N-28	642.662	28-S	895.085	28-B	1625.44
N-29	872.925	29-S	1623.8	29-B	2029.69
N-30	345.006	30-S	761.89	30-B	1309.16
