# Supplementary material for: Excessive aggregation of fine particles may play a crucial role in adolescent spontaneous pneumothorax pathogenesis
Source: PeerJ. 2023 Nov 29;11:e16484. doi: 10.7717/peerj.16484 (PMC10693242; doi:10.7717/peerj.16484)
Supplement: Data S1 [file peerj-11-16484-s001.zip › MCP-1 immunohistochemistry analysis.xlsx]

## Sheet: Sheet1
B group	Positive Area%	H-Score	S group	Positive Area%	H-Score	N group	Positive Area%	H-Score
B-1	44.7763	92.1047	S-1	17.2253	37.4907	N-1	19.75	35.593
B-2	48.3053	111.221	S-2	20.4463	47.9383	N-2	17.779	34.493
B-3	39.475	78.611	S-3	12.6527	40.9373	N-3	11.978	20.951
B-4	52.1993	106.132	S-4	30.5247	94.324	N-4	20.657	38.257
B-5	23.063	46.0733	S-5	17.126	56	N-5	10.852	26.996
B-6	31.1527	71.7663	S-6	16.4473	26.5293	N-6	27.003	49.304
B-7	31.653	71.8107	S-7	12.5073	59.4543	N-7	21.955	41.17
B-8	20.6187	30.774	S-8	13.8633	19.2953	N-8	20.558	30.961
B-9	51.6447	98.8513	S-9	33.6167	80.564	N-9	15.441	47.113
B-10	32.2017	84.094	S-10	30.6557	76.765	N-10	24.519	43.351
B-11	25.7203	89.217	S-11	34.8413	51.541	N-11	25.285	51.537
B-12	35.278	74.2503	S-12	21.109	68.386	N-12	12.667	27.669
B-13	29.5297	76.872	S-13	24.9663	49.5087	N-13	21.778	38.306
B-14	35.939	82.2893	S-14	17.481	33.7873	N-14	14.493	24.604
B-15	26.2493	50.289	S-15	1.8576	16.6975	N-15	15.911	28.568
B-16	35.7217	79.2682	S-16	2.77067	31.2792	N-16	20.986	32.872
B-17	46.2915	106.44	S-17	3.43263	22.1093	N-17	14.39	28.102
B-18	31.0105	81.6709	S-18	4.06213	56.6927	N-18	17.111	32.543
B-19	19.9359	43.6438	S-19	8.43537	26.0091	N-19	24.13	44.032
B-20	36.6013	75.5138	S-20	13.9529	18.3862	N-20	23.575	37.231
B-21	28.5063	80.2655	S-21	14.7002	65.1586	N-21	19.365	31.677
B-22	33.3994	75.8311	S-22	10.1302	53.4343	N-22	23.446	33.54
B-23	46.3691	107.735	S-23	6.37187	33.8184	N-23	20.916	22.707
B-24	27.81	66.301	S-24	14.0433	17.4048	N-24	21.108	43.358
B-25	23.5133	59.2425	S-25	13.6567	17.6408	N-25	16.227	38.265
B-26	19.4233	46.8612	S-26	12.4767	15.0659	N-26	6.0671	29.6062
B-27	12.88	37.7653	S-27	17.9667	25.093	N-27	6.1044	30.9517
B-28	9.10333	21.7733	S-28	11.8367	14.7821	N-28	4.3667	37.5756
B-29	9.88	13.1907	S-29	14.0933	18.3137	N-29	1.3853	21.9395
B-30	10.6211	24.2431	S-30	16.98	21.6414	N-30	1.8809	46.3431
