# Supplementary material for: Excessive aggregation of fine particles may play a crucial role in adolescent spontaneous pneumothorax pathogenesis
Source: PeerJ. 2023 Nov 29;11:e16484. doi: 10.7717/peerj.16484 (PMC10693242; doi:10.7717/peerj.16484)
Supplement: Data S1 [file peerj-11-16484-s001.zip › MMP-9 data (ELISA).xls]

## Sheet: MMP-9
N group	MMP-9 content(pg/ml)	S group	MMP-9 content(pg/ml)	B group	MMP-9 content(pg/ml)
N-1	6.71178	S-1	12.3193	B-1	18.075
N-2	8.67976	S-2	10.2265	B-2	64.6902
N-3	14.4511	S-3	15.5923	B-3	41.698
N-4	10.8345	S-4	8.39696	B-4	68.1631
N-5	7.43533	S-5	8.52812	B-5	55.1052
N-6	5.47805	S-6	7.92686	B-6	32.3693
N-7	8.13072	S-7	13.6525	B-7	40.5004
N-8	12.8567	S-8	15.1647	B-8	26.109
N-9	5.96746	S-9	14.6002	B-9	24.4879
N-10	6.52592	S-10	14.7923	B-10	60.4586
N-11	12.8763	S-11	5.31912	B-11	17.2421
N-12	7.59704	S-12	5.72887	B-12	11.0855
N-13	9.64082	S-13	2.41612	B-13	18.5974
N-14	11.9256	S-14	3.45358	B-14	57.7118
N-15	14.0314	S-15	9.7524	B-15	12.8024
N-16	6.21829	S-16	2.79001	B-16	2.94596
N-17	14.4867	S-17	2.86913	B-17	4.2622
N-18	6.77567	S-18	10.7617	B-18	26.5788
N-19	11.9917	S-19	7.72671	B-19	13.5012
N-20	7.00591	S-20	7.93822	B-20	14.1322
N-21	7.80379	S-21	6.83877	B-21	9.97552
N-22	17.1451	S-22	4.05126	B-22	6.36299
N-23	5.36404	S-23	8.40494	B-23	15.219
N-24	6.79562	S-24	15.6467	B-24	50.3694
N-25	5.33962	S-25	22.9528	B-25	58.5851
N-26	3.51945	S-26	9.89429	B-26	89.4815
N-27	11.9341	S-27	9.69284	B-27	54.8514
N-28	5.22207	S-28	5.41368	B-28	38.1551
N-29	5.82415	S-29	6.64064	B-29	68.637
N-30	2.01024	S-30	13.4982	B-30	60.8975
