# Supplementary material for: Excessive aggregation of fine particles may play a crucial role in adolescent spontaneous pneumothorax pathogenesis
Source: PeerJ. 2023 Nov 29;11:e16484. doi: 10.7717/peerj.16484 (PMC10693242; doi:10.7717/peerj.16484)
Supplement: Data S1 [file peerj-11-16484-s001.zip › MMP-9 immunohistochemistry analysis.xlsx]

## Sheet: Sheet1
B group	Positive Area%	H-Score	S group	Positive Area%	H-Score	N group	Positive Area%	H-Score
B-1	10.669	15.5073	S-1	2.16333	8.07633	N-1	18.2397	18.5677
B-2	11.391	14.4227	S-2	3.72367	14.9917	N-2	3.47633	22.091
B-3	10.367	11.4927	S-3	1.19933	7.56733	N-3	1.821	10.8467
B-4	11.9723	9.74367	S-4	5.1	37.222	N-4	10.616	11.8523
B-5	12.018	7.07	S-5	0.949	6.12633	N-5	0.087	0.289333
B-6	16.9127	25.321	S-6	3.693	26.595	N-6	6.54233	10.663
B-7	14.413	26.2087	S-7	4.71333	19.8017	N-7	8.975	10.883
B-8	11.327	23.021	S-8	4.92	21.4487	N-8	2.11367	14.871
B-9	10.8843	16.7107	S-9	1.03667	7.75233	N-9	6.82967	19.1513
B-10	14.3423	26.6413	S-10	1.103	17.4643	N-10	11.5097	17.101
B-11	22.5783	29.11	S-11	4.08533	22.0417	N-11	11.217	13.601
B-12	21.7317	11.5927	S-12	2.47567	12.196	N-12	6.442	9.25033
B-13	18.8547	44.3367	S-13	4.39467	14.4617	N-13	7.41733	30.409
B-14	17.3663	40.7237	S-14	5.611	15.7387	N-14	25.1047	15.3987
B-15	11.6941	63.0191	S-15	7.79733	43.6975	N-15	3.625	9.89
B-16	18.9246	62.3661	S-16	1.44893	19.0106	N-16	6.165	6.54067
B-17	14.4957	60.8171	S-17	1.52857	12.9668	N-17	8.96133	4.00133
B-18	19.7708	103.646	S-18	7.95527	51.887	N-18	1.33833	8.36333
B-19	13.5847	39.3374	S-19	7.69097	55.9973	N-19	14.0423	7.05933
B-20	24.2261	75.8794	S-20	3.91893	18.6706	N-20	4.60167	13.2843
B-21	16.4385	65.1169	S-21	15.4573	36.7325	N-21	2.479	11.0677
B-22	18.5975	46.1728	S-22	13.4735	14.8355	N-22	1.50533	11.4897
B-23	27.3366	77.5404	S-23	12.1341	25.5718	N-23	2.862	11.9472
B-24	11.55	25.3175	S-24	3.53333	5.71193	N-24	6.55767	19.2513
B-25	12.17	32.9089	S-25	1.07667	1.71437	N-25	1.73333	15.2187
B-26	11.96	12.7347	S-26	3.88	5.95103	N-26	1.50147	26.3601
B-27	13.08	41.9692	S-27	4.63	7.5349	N-27	8.29463	29.5043
B-28	14.1559	30.2374	S-28	3.12667	5.03483	N-28	9.0711	17.1537
B-29	11.97	23.4628	S-29	5.97367	29.3721	N-29	1.74013	10.4935
B-30	12.5033	13.436	S-30	2.52667	3.1815	N-30	0.664233	15.7579
