# Supplementary material for: Excessive aggregation of fine particles may play a crucial role in adolescent spontaneous pneumothorax pathogenesis
Source: PeerJ. 2023 Nov 29;11:e16484. doi: 10.7717/peerj.16484 (PMC10693242; doi:10.7717/peerj.16484)
Supplement: Data S1 [file peerj-11-16484-s001.zip › Pathological characteristic data.xlsx]

## Sheet: Sheet1
B group	Pathologic hyperplasia	Hemorrhage	Granulation tissue	Macrophage accumulation	Multinucleated giant cells	Eosinophilic infiltration	Lymphocyte aggregation	Neutrophil infiltration
B-1	1	1	1	1	1	1	0	1
B-2	1	0	0	1	0	1	0	1
B-3	1	1	1	1	1	1	1	0
B-4	1	1	0	1	0	1	0	1
B-5	0	0	0	0	0	0	0	1
B-6	1	1	1	1	1	1	0	1
B-7	1	1	0	1	1	1	0	1
B-8	0	0	0	0	0	0	1	0
B-9	1	1	0	1	1	1	0	1
B-10	1	1	0	1	1	1	0	1
B-11	1	1	1	1	0	1	0	1
B-12	1	0	0	1	1	1	1	0
B-13	1	1	0	1	1	1	0	0
B-14	1	1	1	1	1	1	0	1
B-15	0	0	0	1	0	0	0	0
B-16	1	1	0	1	1	1	0	1
B-17	1	1	0	1	0	1	0	1
B-18	1	1	1	1	1	1	1	0
B-19	1	1	1	1	1	1	1	0
B-20	1	1	0	1	1	1	0	1
B-21	1	1	0	1	0	1	0	1
B-22	1	1	0	1	1	1	0	1
B-23	1	1	0	1	0	1	0	1
B-24	0	0	0	1	1	0	0	1
B-25	1	1	1	1	0	1	0	1
B-26	1	1	1	1	1	1	0	1
B-27	0	0	0	0	0	0	1	0
B-28	1	1	0	1	1	1	0	1
B-29	1	1	1	0	0	0	0	0
B-30	0	0	0	0	0	0	0	0
S group	Pathologic hyperplasia	Hemorrhage	Granulation tissue	Macrophage accumulation	Multinucleated giant cells	Eosinophilic infiltration	Lymphocyte aggregation	Neutrophil infiltration
S-1	1	0	1	1	0	1	0	1
S-2	1	1	0	1	0	1	0	1
S-3	0	0	0	0	0	0	1	0
S-4	1	1	1	1	1	1	0	1
S-5	0	0	0	0	0	0	0	0
S-6	0	0	0	0	1	0	0	0
S-7	1	1	1	1	0	1	0	1
S-8	0	0	0	0	0	0	1	0
S-9	1	1	1	1	1	1	1	0
S-10	0	0	0	0	0	0	0	0
S-11	1	0	1	1	1	1	0	1
S-12	0	0	0	0	0	0	1	0
S-13	1	1	0	0	0	1	0	0
S-14	0	0	0	0	0	0	0	0
S-15	1	1	1	0	1	1	0	1
S-16	0	0	0	0	0	0	1	0
S-17	1	0	0	1	0	1	0	1
S-18	1	0	1	1	0	1	0	1
S-19	0	0	0	0	0	0	0	0
S-20	1	1	0	0	1	1	1	0
S-21	1	0	0	0	0	0	0	1
S-22	0	0	1	0	0	0	0	1
S-23	1	1	1	1	1	1	0	1
S-24	0	0	0	0	0	0	0	0
S-25	0	0	0	0	0	0	1	0
S-26	1	1	1	0	0	1	0	1
S-27	0	0	0	0	0	0	0	0
S-28	1	1	0	1	0	1	0	1
S-29	1	0	0	0	0	1	1	0
S-30	1	0	1	0	0	1	0	1
N group	Pathologic hyperplasia	Hemorrhage	Granulation tissue	Macrophage accumulation	Multinucleated giant cells	Eosinophilic infiltration	Lymphocyte aggregation	Neutrophil infiltration
N-1	1	1	0	1	1	1	0	1
N-2	1	0	1	1	0	1	0	1
N-3	1	1	0	1	1	1	0	1
N-4	0	0	0	0	0	0	1	0
N-5	1	0	1	1	0	1	0	1
N-6	0	0	0	0	0	0	0	0
N-7	1	1	0	1	0	1	0	0
N-8	0	0	0	0	0	0	1	0
N-9	1	1	1	1	1	1	0	1
N-10	1	0	0	1	0	0	0	1
N-11	1	1	1	1	1	1	0	1
N-12	0	0	0	0	0	0	1	0
N-13	1	1	0	0	0	0	0	0
N-14	0	0	0	0	0	0	0	0
N-15	1	1	1	1	1	1	0	1
N-16	0	0	0	0	0	0	0	0
N-17	1	1	1	0	1	1	1	0
N-18	0	0	0	0	0	0	0	0
N-19	1	0	0	1	0	0	0	1
N-20	1	1	0	1	0	1	0	1
N-21	0	0	0	0	0	0	0	0
N-22	0	0	1	0	0	0	0	0
N-23	0	0	0	0	0	0	0	0
N-24	1	1	1	0	1	1	1	0
N-25	0	0	0	0	0	0	0	0
N-26	0	0	1	0	0	0	1	0
N-27	1	1	0	0	0	0	0	0
N-28	0	0	0	0	0	0	1	0
N-29	0	0	0	0	0	0	0	0
N-30	1	1	0	0	1	1	1	0
0=negative
1=positive
