# Supplementary material for: Excessive aggregation of fine particles may play a crucial role in adolescent spontaneous pneumothorax pathogenesis
Source: PeerJ. 2023 Nov 29;11:e16484. doi: 10.7717/peerj.16484 (PMC10693242; doi:10.7717/peerj.16484)
Supplement: Data S1 [file peerj-11-16484-s001.zip › Pulmonary elastic fibers data.xlsx]

## Sheet: Sheet1
B group	Positive area proportion	S group	Positive area proportion	N group	Positive area proportion
B-1	10.9933	S-1	6.39667	N-1	1.78667
B-2	4.93667	S-2	2.35333	N-2	1.85667
B-3	18.9	S-3	8.09667	N-3	1.71667
B-4	20.17	S-4	10.61	N-4	1.8
B-5	10.7367	S-5	6.39333	N-5	5.55
B-6	8.39667	S-6	5.29333	N-6	8.55667
B-7	7.03333	S-7	5.59667	N-7	11.74
B-8	15.76	S-8	10.9467	N-8	5.72
B-9	5.98667	S-9	4.82	N-9	7.82333
B-10	9.33333	S-10	3.63	N-10	6.22
B-11	5.87	S-11	3.09667	N-11	4.17667
B-12	11.6867	S-12	4.14667	N-12	10.28
B-13	9.47333	S-13	3.26667	N-13	3.13333
B-14	13.5167	S-14	8.93	N-14	7.82
B-15	12.6292	S-15	0.910265	N-15	3.71667
B-16	6.99273	S-16	5.69656	N-16	3.31667
B-17	8.10004	S-17	6.29565	N-17	8.79333
B-18	7.315	S-18	4.48147	N-18	4.86667
B-19	12.5933	S-19	5.39209	N-19	4.43333
B-20	9.07769	S-20	6.90739	N-20	5.00667
B-21	18.5173	S-21	8.17155	N-21	9.12
B-22	11.7939	S-22	6.25274	N-22	6.04667
B-23	10.7544	S-23	7.23253	N-23	8.15333
B-24	4.58403	S-24	3.59352	N-24	3.44
B-25	10.833	S-25	8.37269	N-25	1.25333
B-26	14.6533	S-26	10.3013	N-26	5.81746
B-27	18.1328	S-27	3.85796	N-27	9.61643
B-28	5.79237	S-28	7.21431	N-28	9.35824
B-29	10.1966	S-29	7.4658	N-29	8.43821
B-30	5.21961	S-30	5.13421	N-30	7.16214
